# Supplementary material for: A High-quality Reference Genome and Tissue Expression Atlas for the European Lobster (Homarus gammarus)
Source: Genome Biol Evol. 2026 Jun 4;18(6):evag138. doi: 10.1093/gbe/evag138 (PMC13286009; doi:10.1093/gbe/evag138)
Supplement: evag138_Supplementary_Data [file evag138_supplementary_data.zip]

Archive with 2 entries (2 files):
- supp-1.xlsx
- supp-2.docx
